# Supplementary material for: Interval to vascularization development in cirrhotic precursor nodules in patients with hepatitis B and C virus co-infections
Source: PLoS One. 2017 Jun 7;12(6):e0178841. doi: 10.1371/journal.pone.0178841 (PMC5462400; doi:10.1371/journal.pone.0178841)
Supplement: S1 Text — (XLS) [file pone.0178841.s001.xls]

## Sheet: 1
GENDER	TOTALbil	AST	ALT	HNNsize	HNNpostsize	interval	T1	DWI	T2	group	hyperVAS	doubleTime
1	0.64	20	35	12	13	111	1	1	1	1	1	320.41
1	0.64	20	35	7	9	111	0	0	0	1	1	102.049
1	0.67	49	75	16	18	85	0	0	0	1	1	166.74
1	0.67	49	75	15	16	85	0	0	1	1	1	107.717
1	0.67	49	75	11	12	85	0	0	0	1	1	81.4356
1	0.67	49	75	9	10	169	0	1	1	1	1	135.731
1	0.67	49	75	13	15	211	1	1	1	1	1	340.678
1	0.87	56	68	11	12	109	0	1	1	1	1	289.437
1	0.87	56	68	6	8	109	0	0	0	1	1	87.5423
1	0.87	56	68	10	12	260	0	1	1	1	1	329.488
1	0.87	56	68	13	13	260	0	1	1	1	1	#NULL!
1	0.6	25	18	14	16	145	0	0	0	1	1	250.893
1	0.6	25	18	9	10	262	0	0	0	1	1	210.423
1	0.6	25	18	12	12	262	0	1	1	1	1	#NULL!
2	0.64	77	74	9	9	482	1	0	0	1	1	#NULL!
2	0.64	77	74	11	12	482	0	0	0	1	1	666.644
2	0.64	77	74	15	16	482	0	1	1	1	1	#NULL!
2	0.81	37	28	12	14	211	0	1	1	1	1	316.258
2	0.81	45	35	10	12	393	0	1	1	1	1	498.034
1	0.67	26	65	10	12	179	0	1	1	1	1	226.84
1	0.59	24	22	12	14	189	0	0	0	1	1	283.283
1	1.12	36	26	8	10	255	1	1	1	1	1	264.034
2	0.9	59	34	8	10	108	0	0	0	1	1	111.826
1	0.55	63	69	9	9	181	0	1	1	1	1	#NULL!
2	1.14	41	20	12	12	194	0	1	1	1	1	#NULL!
1	1.6	72	77	9	9	105	0	0	0	1	1	#NULL!
1	0.75	58	85	10	10	236	0	0	0	1	1	#NULL!
2	0.57	40	39	10	10	863	1	1	0	1	0	#NULL!
2	0.59	36	31	12	12	166	0	0	0	1	1	#NULL!
1	0.88	44	24	8	10	212	1	0	0	1	1	219.511
1	1.23	23	26	12	14	171	0	1	1	1	1	256.304
2	0.93	30	17	10	14	161	0	1	1	1	1	110.556
2	0.93	30	17	14	14	161	0	1	1	1	1	#NULL!
1	0.78	39	41	8	10	154	0	1	1	1	1	159.456
2	0.93	53	54	12	14	94	0	0	0	1	1	140.892
2	1.48	37	28	10	10	900	0	0	0	1	0	#NULL!
2	0.95	83	64	8	8	900	0	0	0	1	0	#NULL!
1	1.2	43	93	9	9	850	0	1	1	1	0	#NULL!
1	0.84	24	26	8	10	197	0	1	1	1	1	112.258
1	1.18	39	27	13	13	343	0	1	1	1	1	#NULL!
1	0.71	34	31	10	12	116	0	0	0	1	1	147.002
1	0.89	32	44	12	14	434	0	1	1	1	1	650.502
1	0.89	32	44	12	14	434	0	1	1	1	1	650.502
1	1.3	69	54	10	12	349	0	1	1	1	1	442.274
2	0.84	38	82	8	10	140	0	1	1	1	1	144.96
2	0.91	36	31	13	13	311	0	1	1	1	1	#NULL!
1	1.26	31	23	14	14	120	0	0	0	1	1	#NULL!
2	0.8	72	71	10	12	338	0	0	0	1	1	428.334
2	1.32	45	40	14	14	110	0	0	0	1	1	#NULL!
1	1.29	60	55	14	16	172	1	1	1	2	1	297.611
1	0.72	36	33	18	22	119	0	1	1	2	1	137.015
1	1.18	39	27	13	13	343	0	1	1	2	1	#NULL!
2	1.03	84	74	6	8	863	1	0	0	2	0	693.11
1	0.88	26	32	10	12	105	0	0	0	2	1	133.062
2	0.75	26	24	8	12	73	0	0	1	2	1	41.5981
1	0.73	24	37	10	10	701	0	1	1	2	1	#NULL!
1	0.8	36	38	6	6	948	0	0	0	2	0	#NULL!
1	0.8	36	38	6	6	948	0	1	1	2	0	#NULL!
1	0.9	40	36	11	12	422	1	1	1	2	1	1120.57
1	1.2	92	94	10	12	602	0	1	1	2	1	762.891
1	0.91	37	25	12	12	1130	0	0	0	2	0	#NULL!
2	0.62	104	162	8	8	1254	0	1	1	2	0	#NULL!
1	1.06	25	31	10	12	720	0	1	1	2	1	912.428
2	0.91	36	31	13	13	311	1	1	1	2	1	#NULL!
2	0.95	106	85	12	14	116	0	0	0	2	1	173.867
2	0.8	38	39	10	10	439	0	1	1	2	1	#NULL!
2	0.98	43	40	12	14	125	1	0	1	2	1	187.357
2	0.99	53	80	12	12	752	0	1	1	2	0	#NULL!
2	1.53	37	20	10	12	522	0	1	1	2	1	661.51
2	1.53	37	20	10	12	522	0	1	1	2	1	661.51
2	0.8	40	80	14	14	339	1	0	0	2	1	#NULL!
2	0.66	33	19	10	12	769	0	1	1	2	0	974.524
1	0.88	71	59	12	15	117	0	0	0	2	1	121.145
1	0.89	44	34	10	12	513	0	1	1	2	1	650.105
1	0.92	87	44	12	12	102	0	0	0	2	1	#NULL!
2	0.85	23	36	14	14	342	1	1	1	2	1	#NULL!
1	0.72	94	89	10	10	342	0	1	1	2	1	#NULL!
1	0.99	74	71	14	14	1133	0	0	0	2	0	#NULL!
1	0.99	74	71	12	12	1133	0	1	1	2	0	#NULL!
1	0.97	73	45	10	14	223	1	0	0	2	1	153.13
2	0.76	39	29	12	14	479	0	1	1	2	1	717.95
1	1.03	60	63	12	12	1103	0	1	1	2	0	#NULL!
1	1.03	60	63	14	14	1133	0	0	0	2	0	#NULL!
2	0.8	72	71	10	14	338	0	0	0	2	1	232.098
1	0.97	46	48	12	12	627	1	1	1	2	1	#NULL!
2	0.96	45	54	12	12	782	0	1	1	2	0	#NULL!
2	1.3	104	85	14	14	761	0	0	0	2	0	#NULL!
1	0.98	36	36	12	12	736	0	0	0	2	0	#NULL!
2	0.71	68	92	10	12	863	0	1	1	2	0	1093.65
1	0.74	54	69	13	14	775	0	1	1	2	0	2416.25
2	0.62	52	60	10	14	560	0	0	0	2	1	384.541
1	0.85	21	54	20	20	1133	0	0	0	2	0	#NULL!
2	1.4	67	75	12	12	864	0	0	0	2	0	#NULL!
2	2	161	125	14	14	576	1	0	0	2	1	#NULL!
1	1.1	49	55	12	12	360	0	0	0	2	1	#NULL!
2	1.3	64	32	14	16	286	0	1	1	2	1	494.865
1	0.92	33	33	12	14	414	0	1	1	2	1	620.525
1	0.77	37	33	14	16	325	0	0	0	2	1	562.347
2	0.84	39	28	8	8	574	0	1	1	2	1	#NULL!
2	0.73	21	32	10	12	454	0	0	0	2	1	575.337
1	0.86	23	23	12	14	253	0	0	0	2	1	379.21
1	0.49	45	56	10	12	584	0	1	1	2	1	740.081
2	1.08	23	12	16	16	838	0	1	1	2	0	#NULL!
2	1.86	47	37	10	10	504	0	0	0	2	1	#NULL!
2	0.51	15	20	12	12	319	0	0	0	2	1	#NULL!
2	0.85	93	85	13	13	647	0	1	1	2	1	#NULL!
2	0.85	93	85	13	13	647	0	0	0	2	1	#NULL!
2	0.79	86	49	12	12	460	0	0	0	2	1	#NULL!
2	0.85	81	65	8	14	118	0	1	1	2	1	48.7188
1	1.1	46	47	10	12	113	0	0	0	2	1	143.201
1	1.04	25	26	10	12	189	0	0	0	2	1	239.512
1	0.88	42	45	12	14	241	0	0	0	2	1	361.223
1	1.28	62	82	12	14	92	0	0	1	2	1	137.894
1	0.71	39	37	14	14	161	0	0	0	2	1	#NULL!
1	0.84	30	38	12	12	269	0	0	0	2	1	#NULL!
2	0.84	39	28	12	12	537	0	0	0	2	1	#NULL!
1	0.86	33	#NULL!	14	14	588	0	1	1	2	1	#NULL!
1	1.05	92	94	8	8	602	0	0	0	2	1	#NULL!
1	0.49	45	56	14	14	584	0	1	1	2	1	#NULL!
1	1.34	41	24	10	14	242	0	0	0	2	1	166.177
2	0.81	37	48	14	16	296	0	0	0	2	1	512.168
2	2.1	80	39	8	12	135	0	0	0	2	1	76.928
2	1.1	86	49	12	12	460	0	1	1	2	1	#NULL!
2	0.9	32	26	10	10	479	0	1	1	2	1	#NULL!
1	0.97	46	48	12	12	627	0	1	1	2	1	#NULL!
